# Supplementary material for: Negative regulation of root-knot nematode parasitic behavior by root-derived volatiles of wild relatives of Cucumis metuliferus CM3
Source: Hortic Res. 2022 Feb 28;9:uhac051. doi: 10.1093/hr/uhac051 (PMC9071375; doi:10.1093/hr/uhac051)
Supplement: Web_Material_uhac051 [file web_material_uhac051.zip]

Archive with 2 entries (2 files):
- table s1.xls
- table s2.doc
