# Supplementary material for: Negative regulation of root-knot nematode parasitic behavior by root-derived volatiles of wild relatives of Cucumis metuliferus CM3
Source: Hortic Res. 2022 Feb 28;9:uhac051. doi: 10.1093/hr/uhac051 (PMC9071375; doi:10.1093/hr/uhac051)
Supplement: Web_Material_uhac051 [file web_material_uhac051.zip › table s1.xls]

## Sheet: summary
		area						content (ng/gFW)
RT	compound	CM3-1	CM3-2	CM3-3	XTMC-1	XTMC-2	XTMC-3	CM3-1	CM3-2	CM3-3	XTMC-1	XTMC-2	XTMC-3
1.77	Acetaldehyde	225853	245581	289362	266000	104757	298773	1.68279	1.82978	2.15599	2.13219	0.839706	2.39489
1.95	Borane, compd. with dimethylamine (1:1)	635901	642207	716172	686900	864602	771244	4.73799	4.78498	5.33608	5.50602	6.93043	6.1821
2.04	4-Penten-1-ol	232996	261936	221391	162727	302842	302580	1.73601	1.95164	1.64955	1.30438	2.4275	2.4254
2.84	Methacrolein	214446	287098	242192	187133	228317	232299	1.5978	2.13912	1.80453	1.50001	1.83013	1.86205
2.94	Butanal, 3-methyl-	170417	164442	165481	0	0	0	1.26975	1.22523	1.23297	0	0	0
3.18	1-Penten-3-ol	316955	284538	210085	490990	523161	301737	2.36158	2.12004	1.56531	3.93565	4.19353	2.41865
3.22	1-Penten-3-one	1670914	1573217	1669939	1173574	465137	392660	12.4497	11.7218	12.4424	9.40707	3.72842	3.14746
3.36	Pentanal	298813	318187	330756	752399	405259	569885	2.22641	2.37076	2.46441	6.03104	3.24845	4.56805
4.11	1-Butanol, 3-methyl-	1641840	1219305	1362801	589468	550133	855754	12.2331	9.08483	10.154	4.72503	4.40973	6.85951
4.59	2-Pentenal, (E)-	1340280	1431062	1513981	2242617	2290475	1288122	9.9862	10.6626	11.2804	17.9763	18.3599	10.3253
5.14	2-Penten-1-ol, (Z)-	212407	240125	251424	0	0	0	1.58261	1.78913	1.87332	0	0	0
5.98	Hexanal	3326609	3317429	3262719	10228681	7134871	6817023	24.786	24.7176	24.31	81.9905	57.1913	54.6435
6.84	Hexane, 2,3,4-trimethyl-	152474	140184	164693	105839	242857	195614	1.13606	1.04449	1.2271	0.848379	1.94668	1.56799
8.04	2-Hexenal, (E)-	110778	140230	115144	409381	482335	451742	0.825388	1.04483	0.857918	3.28149	3.86628	3.62105
8.31	2-Hexenal	15215092	13742717	16456597	40975686	46857978	38807408	113.365	102.395	122.615	328.451	375.602	311.07
8.56	4-Penten-1-ol, 3-methyl-	1800181	1797554	1459993	1432250	1786415	1386735	13.4128	13.3933	10.8782	11.4806	14.3195	11.1157
9.05	p-Xylene	355753	403569	405491	367141	522365	406552	2.65066	3.00692	3.02124	2.94291	4.18715	3.25882
9.3	1-Hexanol	1080396	1147715	1194875	0	0	0	8.04985	8.55143	8.90281	0	0	0
10.24	Bicyclo[2.1.1]hexan-2-ol, 2-ethenyl-	0	0	0	225237	378989	237152	0	0	0	1.80544	3.03788	1.90095
10.95	Heptanal	257244	260912	254893	408949	597765	472334	1.91668	1.94401	1.89916	3.27803	4.79153	3.78611
12.17	Oxime-, methoxy-phenyl-_	127493	132140	112119	207252	301310	258604	0.949929	0.984553	0.83538	1.66128	2.41522	2.0729
12.3	2-Propanol, 1,1,1-trichloro-	148163	121688	138709	0	0	0	1.10394	0.906677	1.0335	0	0	0
14.47	Benzaldehyde	42564001	39555098	45412151	72451392	76891345	72751182	317.137	294.718	338.358	580.752	616.342	583.155
17.49	4-Ethylcyclohexanol	369362	337821	456615	684811	876325	823184	2.75205	2.51705	3.40216	5.48927	7.0244	6.59843
17.95	2,4-Heptadienal, (E,E)-	7129119	7410150	6564045	6315659	5738306	6474413	53.1179	55.2118	48.9076	50.6247	45.9968	51.8973
19.03	D-Limonene	551783	565047	574239	345301	328929	364991	4.11124	4.21007	4.27856	2.76785	2.63661	2.92568
19.14	Eucalyptol	263105	279148	248900	71481	50199	58348	1.96035	2.07988	1.85451	0.572974	0.402382	0.467703
19.3	7-Oxabicyclo[4.1.0]heptane, 3-oxiranyl-	92497	89078	96801	104486	140609	92266	0.689179	0.663705	0.721248	0.837533	1.12709	0.739581
19.5	1-Hexanol, 2-ethyl-	2217185	1922854	1909416	1717818	1836972	1628063	16.5199	14.3269	14.2267	13.7696	14.7247	13.0501
19.83	Benzyl alcohol	0	0	0	3815992	1798498	2256196	0	0	0	30.588	14.4163	18.0851
20.16	Benzene, (methoxymethyl)-	1276160	1077594	1417110	0	0	0	9.50845	8.02897	10.5586	0	0	0
20.67	trans-.beta.-Ocimene	30388	41315	33225	0	0	0	0.226416	0.307831	0.247554	0	0	0
21.32	2-Octyn-1-ol	0	0	0	371780	289966	263688	0	0	0	2.98009	2.32429	2.11366
22.27	3,5-Octadien-2-one	3517994	3783916	3435784	4647530	3916497	4226229	26.212	28.1933	25.5994	37.2534	31.3936	33.8764
22.65	1-Nonyne	161056	155495	161604	0	0	0	1.2	1.15857	1.20408	0	0	0
23.02	1-Ethynyl-1-cyclooctanol	236179	251953	201825	365246	226713	368840	1.75973	1.87726	1.50376	2.92772	1.81727	2.95653
23.26	11-Tridecyn-1-ol	0	0	0	219963	240623	207033	0	0	0	1.76317	1.92877	1.65952
23.27	11-Dodecyn-1-ol acetate	120248	172882	173694	0	0	0	0.895947	1.28811	1.29416	0	0	0
24.54	6-Nonenal, (Z)-	1422040	1536085	2118293	1378152	1487376	1526381	10.5954	11.4451	15.783	11.0469	11.9224	12.2351
24.65	Nonanal	1553171	1991137	1373803	1891142	1459060	1920219	11.5724	14.8356	10.236	15.1589	11.6955	15.392
26.68	Bicyclo[3.1.1]heptan-3-ol, 6,6-dimethyl-2-methylene-, [1S-(1.alpha.,3.alpha.,5.alpha.)]-	0	0	0	1386619	1463770	1569005	0	0	0	11.1148	11.7332	12.5767
27.53	(R,S)-5-Ethyl-6-methyl-3E-hepten-2-one	641994	676226	745369	788677	982154	886911	4.78339	5.03845	5.55362	6.32184	7.8727	7.10925
27.85	Benzene, 1-ethenyl-4-methoxy-	0	0	0	417824	389547	318514	0	0	0	3.34917	3.12251	2.55313
27.99	2,6-Nonadienal, (E,Z)-	2210973	1667069	1699474	3903170	4353994	3990522	16.4736	12.421	12.6625	31.2868	34.9005	31.987
28.58	2(3H)-Benzofuranone, 3a,4,5,7a-tetrahydro-3a,6-dimethyl-, cis-(.+-.)-	1098228	1047158	1039433	0	0	0	8.18271	7.8022	7.74464	0	0	0
28.64	endo-Borneol	0	0	0	220596	253777	283121	0	0	0	1.76824	2.03421	2.26943
28.73	Bicyclo[2.2.1]heptane-2,5-diol, 1,7,7-trimethyl-, (2-endo,5-exo)-	0	0	0	299131	300004	320918	0	0	0	2.39776	2.40476	2.5724
29.5	4-Tetradecyne	1592557	1765182	1402279	0	0	0	11.8659	13.1521	10.4481	0	0	0
29.57	Cyclohexanol, 2,2-dimethyl-	0	0	0	244277	215272	280006	0	0	0	1.95806	1.72557	2.24446
30.48	.alpha.-Terpineol	71065	89360	95844	351286	252870	402242	0.529493	0.665806	0.714117	2.81582	2.02694	3.22427
30.67	Methyl salicylate	0	0	0	1677085	2271146	1986655	0	0	0	13.4431	18.2049	15.9245
30.74	Creosol	1822793	1389132	1464236	0	0	0	13.5813	10.3502	10.9098	0	0	0
30.86	Bicyclo[3.1.1]hept-2-ene-2-methanol, 6,6-dimethyl-	0	0	0	2458747	2103973	2657007	0	0	0	19.7087	16.8649	21.2979
31.37	1-Cyclohexene-1-carboxaldehyde, 4-(1-methylethenyl)-	0	0	0	777416	637835	609970	0	0	0	6.23157	5.11272	4.88937
31.67	Decanal	1206405	1252363	1120939	2896560	3349544	2092336	8.98872	9.33114	8.35193	23.2181	26.8491	16.7716
32.69	Cyclohexane, 2-ethenyl-1,1-dimethyl-3-methylene-	354288	331955	380510	0	0	0	2.63974	2.47334	2.83512	0	0	0
32.72	4,8-Decadien-3-ol, 5,9-dimethyl-	0	0	0	373450	435723	368642	0	0	0	2.99348	3.49265	2.95494
33.39	Cyclohexene, 1-(2-nitro-2-propenyl)-	1185362	1016017	1064132	852764	582994	314687	8.83193	7.57017	7.92867	6.83554	4.67313	2.52245
33.63	exo-7-(trans-1-Propenyl)bicyclo[4.2.0]oct-1(2)-ene	309176	330608	334256	769255	916223	940133	2.30362	2.4633	2.49048	6.16615	7.34421	7.53587
33.99	Neral	784484	790266	830726	1639188	1534769	1595923	5.84506	5.88814	6.1896	13.1393	12.3023	12.7925
34.77	Benzaldehyde, 4-methoxy-	1646265	1508951	1679661	160934	156647	120419	12.266	11.2429	12.5149	1.29001	1.25564	0.965248
36.02	2,6-Octadienal, 3,7-dimethyl-, (E)-	0	0	0	3687930	3585365	3738214	0	0	0	29.5615	28.7394	29.9646
35.22	Cyclohexene, 2,4-dimethyl-1-(1-methylethenyl)-	2477464	2524574	2216380	0	0	0	18.4592	18.8102	16.5139	0	0	0
36.11	Cyclooctene, 3-(1-methylethenyl)-	14670013	14639865	16288511	0	0	0	109.304	109.079	121.363	0	0	0
36.77	Hexane, 1-chloro-5-methyl-	299495	254759	231632	0	0	0	2.23149	1.89817	1.72585	0	0	0
37.63	p-Mentha-1(7),8(10)-dien-9-ol	492292	480992	408412	55152	43287	57427	3.66798	3.58379	3.04301	0.442084	0.346978	0.46032
38.01	Tridecane	0	0	0	1300245	951678	653454	0	0	0	10.4224	7.62841	5.23792
38.1	Formamide, N,N-dibutyl-	1395526	1525337	1305567	778604	968579	1131294	10.3978	11.365	9.72756	6.24109	7.76388	9.06817
38.45	Undecanal	1391096	896156	1717489	1006093	1254678	466771	10.3648	6.67711	12.7967	8.06459	10.0572	3.74152
38.82	3-Undecen-5-yne, (Z)-	784136	699909	615411	81233	41649	92725	5.84246	5.2149	4.58532	0.651143	0.333848	0.74326
39.37	Ethanone, 1-(4-hydroxy-3,5-dimethoxyphenyl)-	675541	990779	600714	24379	26007	15268	5.03334	7.38213	4.47582	0.195416	0.208466	0.122384
41.01	2,2,4-Trimethyl-1,3-pentanediol diisobutyrate	360769	347173	370503	123436	123196	106920	2.68803	2.58673	2.76056	0.989432	0.987508	0.857044
41.67	(S,1Z,6Z)-8-Isopropyl-1-methyl-5-methylenecyclodeca-1,6-diene	134420	130978	111032	64516	67353	59226	1.00154	0.975895	0.827281	0.517144	0.539885	0.474741
42.02	2-Undecenal	345378	468425	317601	452540	328271	322562	2.57335	3.49016	2.36639	3.62745	2.63134	2.58558
42.47	Propanoic acid, 2-methyl-, 3-hydroxy-2,2,4-trimethylpentyl ester	332816	307613	363413	47135	56653	65135	2.47976	2.29197	2.70773	0.377822	0.454116	0.522106
43.3	2-Isopropylidene-3-methylhexa-3,5-dienal	1873283	1834433	1624051	0	0	0	13.9575	13.668	12.1005	0	0	0
43.86	1-Tetradecene	544857	549430	581890	1957669	1307982	2000796	4.05964	4.09371	4.33556	15.6922	10.4845	16.0379
44.36	Tetradecane	1567100	1671535	1570850	4192857	5633353	6847981	11.6762	12.4543	11.7041	33.6089	45.1555	54.8917
44.87	Dodecanal	847335	640341	983291	2078401	3045760	1627005	6.31335	4.77107	7.32633	16.6599	24.414	13.0417
46.94	5,9-Undecadien-2-one, 6,10-dimethyl-, (Z)-	128942	122527	159162	119735	129565	130876	0.960725	0.912928	1.18589	0.959765	1.03856	1.04907
47.25	2,5-Cyclohexadiene-1,4-dione, 2,6-bis(1,1-dimethylethyl)-	60168	68597	94186	316568	303518	392247	0.448302	0.511105	0.701764	2.53753	2.43292	3.14415
47.38	2-Pentadecyn-1-ol	85854	75597	92887	123268	121024	98946	0.639684	0.56326	0.692085	0.988085	0.970098	0.793126
47.61	9-Eicosyne	101470	87560	137135	252184	170903	129550	0.756036	0.652395	1.02177	2.02144	1.36992	1.03844
47.7	2-Tridecenal, (E)-	61285	72590	74342	132461	132704	65267	0.456624	0.540856	0.55391	1.06177	1.06372	0.523164
47.93	trans-.beta.-Ionone	18709	17588	24221	52670	44908	32529	0.139398	0.131045	0.180467	0.422189	0.359971	0.260744
48.17	2-Dodecenal, (E)-	11439	12506	15196	71791	48560	46037	0.0852301	0.0931801	0.113223	0.575458	0.389245	0.369021
48.64	Tridecanal	5096916	7255050	6649160	9800844	9535311	10641736	37.9763	54.0561	49.5418	78.5611	76.4326	85.3015
50.51	(E)-Tetradec-2-enal	972003	1011516	907772	1689102	958750	922748	7.24223	7.53663	6.76366	13.5394	7.6851	7.39651
50.76	Tetradecanal	17181969	20182543	22848344	28373504	40913208	47794981	128.02	150.377	170.239	227.435	327.95	383.112
51.78	Cyclohexane, 1,1,3-trimethyl-2-(3-methylpentyl)-	586366	698264	819446	918435	739435	1174558	4.36891	5.20265	6.10555	7.36194	5.92712	9.41496
51.94	1,1'-Biphenyl, 3,4-diethyl-	87705	54248	82902	33531	52843	68411	0.653475	0.404193	0.617689	0.268776	0.423576	0.548365
52.33	Pentadecanal-	32450670	37785177	48518934	57738910	51553975	96308634	241.784	281.531	361.506	462.82	413.244	771.986
53.6	Hexadecanal	392238	299338	393137	352478	807914	743987	2.9225	2.23032	2.9292	2.82537	6.47603	5.96361
53.93	2-Pentadecanone, 6,10,14-trimethyl-	90187	28954	79739	0	0	0	0.671968	0.215731	0.594122	0	0	0
54.24	1,2-Benzenedicarboxylic acid, bis(2-methylpropyl) ester	117732	84514	106723	73497	88769	120400	0.877201	0.629699	0.795175	0.589133	0.71155	0.965096
54.33	1-Octadecyne	15727	15548	14537	0	0	0	0.117179	0.115846	0.108313	0	0	0
54.43	cis,cis-7,10,-Hexadecadienal	55723	31596	46128	295531	393917	155546	0.415183	0.235416	0.343692	2.3689	3.15754	1.24682
54.49	cis-9-Hexadecenal	690429	503680	496682	1422236	735754	1702943	5.14427	3.75283	3.70069	11.4003	5.89762	13.6504
54.73	Heptadecanal	969652	616390	885506	1345067	1069835	500617	7.22471	4.59262	6.59776	10.7817	8.57553	4.01282
54.81	Hexadecanoic acid, methyl ester	126569	130953	146760	110011	82169	70910	0.943044	0.975709	1.09348	0.88182	0.658646	0.568397
55.25	Dibutyl phthalate	652019	630509	723916	1192646	1111767	1021491	4.85808	4.69782	5.39378	9.55995	8.91164	8.18801

## Sheet: XTMC
	Retention time （RT）	Compound	molecular formula	Molecular Weight	CAS	area	content (ng/gFW)			Retention time （RT）	Compound	molecular formula	Molecular Weight	CAS	area	content (ng/gFW)			Retention time （RT）	Compound	molecular formula	Molecular Weight	CAS	area	content (ng/gFW)		mean	sd	mean±sd
XTMC-1	1.77	Acetaldehyde	C2H4O	44	75-07-0	266000	2.13219		XTMC-2	1.78	Acetaldehyde	C2H4O	44	75-07-0	104757	0.839706		XTMC-3	1.78	Acetaldehyde	C2H4O	44	75-07-0	298773	2.39489		1.78893	0.679716	1.79±0.68
XTMC-1	1.87	Borane, compd. with dimethylamine (1:1)	C2H10BN	59.1	74-94-2	686900	5.50602		XTMC-2	1.93	Borane, compd. with dimethylamine (1:1)	C2H10BN	59.1	74-94-2	864602	6.93043		XTMC-3	1.95	Borane, compd. with dimethylamine (1:1)	C2H10BN	59.1	74-94-2	771244	6.1821		6.20618	0.581764	6.21±0.58
XTMC-1	1.99	4-Penten-1-ol	C5H10O	86.1	821-09-0	162727	1.30438		XTMC-2	2.03	4-Penten-1-ol	C5H10O	86.1	821-09-0	302842	2.4275		XTMC-3	2.07	4-Penten-1-ol	C5H10O	86.1	821-09-0	302580	2.4254		2.05243	0.528953	2.05±0.53
XTMC-1	2.86	Methacrolein	C4H6O	70	78-85-3	187133	1.50001		XTMC-2	2.93	Methacrolein	C4H6O	70	78-85-3	228317	1.83013		XTMC-3	2.94	Methacrolein	C4H6O	70	78-85-3	232299	1.86205		1.73073	0.163663	1.73±0.16
XTMC-1	3.16	1-Penten-3-ol	C5H10O	86.1	616-25-1	490990	3.93565		XTMC-2	3.19	1-Penten-3-ol	C5H10O	86.1	616-25-1	523161	4.19353		XTMC-3	3.21	1-Penten-3-ol	C5H10O	86.1	616-25-1	301737	2.41865		3.51594	0.783014	3.52±0.78
XTMC-1	3.22	1-Penten-3-one	C5H8O	84.1	1629-58-9	1173574	9.40707		XTMC-2	3.24	1-Penten-3-one	C5H8O	84.1	1629-58-9	465137	3.72842		XTMC-3	3.26	1-Penten-3-one	C5H8O	84.1	1629-58-9	392660	3.14746		5.42765	2.82385	5.43±2.82
XTMC-1	3.37	Pentanal	C5H10O	86.1	110-62-3	752399	6.03104		XTMC-2	3.38	Pentanal	C5H10O	86.1	110-62-3	405259	3.24845		XTMC-3	3.38	Pentanal	C5H10O	86.1	110-62-3	569885	4.56805		4.61585	1.13649	4.62±1.14
XTMC-1	4.05	1-Butanol, 3-methyl-	C5H12O	88.1	123-51-3	589468	4.72503		XTMC-2	4.11	1-Butanol, 3-methyl-	C5H12O	88.1	123-51-3	550133	4.40973		XTMC-3	4.14	1-Butanol, 3-methyl-	C5H12O	88.1	123-51-3	855754	6.85951		5.33142	1.08816	5.33±1.09
XTMC-1	4.51	2-Pentenal, (E)-	C5H8O	84.1	1576-87-0	2242617	17.9763		XTMC-2	4.59	2-Pentenal, (E)-	C5H8O	84.1	1576-87-0	2290475	18.3599		XTMC-3	4.61	2-Pentenal, (E)-	C5H8O	84.1	1576-87-0	1288122	10.3253		15.5538	3.70045	15.55±3.70
XTMC-1	5.97	Hexanal	C6H12O	100.1	66-25-1	10228681	81.9905		XTMC-2	5.98	Hexanal	C6H12O	100.1	66-25-1	7134871	57.1913		XTMC-3	5.99	Hexanal	C6H12O	100.1	66-25-1	6817023	54.6435		64.6085	12.3349	64.61±12.33
XTMC-1	6.78	Hexane, 2,3,4-trimethyl-	C9H20	128.2	921-47-1	105839	0.848379		XTMC-2	6.83	Hexane, 2,3,4-trimethyl-	C9H20	128.2	921-47-1	242857	1.94668		XTMC-3	6.84	Hexane, 2,3,4-trimethyl-	C9H20	128.2	921-47-1	195614	1.56799		1.45435	0.455523	1.45±0.46
XTMC-1	7.96	2-Hexenal, (E)-	C6H10O	98.1	6728-26-3	409381	3.28149		XTMC-2	8.02	2-Hexenal, (E)-	C6H10O	98.1	6728-26-3	482335	3.86628		XTMC-3	8.02	2-Hexenal, (E)-	C6H10O	98.1	6728-26-3	451742	3.62105		3.58961	0.239769	3.59±0.24
XTMC-1	8.32	2-Hexenal	C6H10O	98.1	505-57-7	40975686	328.451		XTMC-2	8.38	2-Hexenal	C6H10O	98.1	505-57-7	46857978	375.602		XTMC-3	8.39	2-Hexenal	C6H10O	98.1	505-57-7	38807408	311.07		338.374	27.2633	338.37±27.26
XTMC-1	8.52	4-Penten-1-ol, 3-methyl-	C6H12O	100.1	51174-44-8	1432250	11.4806		XTMC-2	8.58	4-Penten-1-ol, 3-methyl-	C6H12O	100.1	51174-44-8	1786415	14.3195		XTMC-3	8.58	4-Penten-1-ol, 3-methyl-	C6H12O	100.1	51174-44-8	1386735	11.1157		12.3052	1.43203	12.31±1.43
XTMC-1	9	p-Xylene	C8H10	106.1	106-42-3	367141	2.94291		XTMC-2	9.05	p-Xylene	C8H10	106.1	106-42-3	522365	4.18715		XTMC-3	9.06	p-Xylene	C8H10	106.1	106-42-3	406552	3.25882		3.46296	0.528069	3.46±0.53
XTMC-1	10.24	Bicyclo[2.1.1]hexan-2-ol, 2-ethenyl-	C8H12O	124.1	1000221-37-2	225237	1.80544		XTMC-2	10.28	Bicyclo[2.1.1]hexan-2-ol, 2-ethenyl-	C8H12O	124.1	1000221-37-2	378989	3.03788		XTMC-3	10.29	Bicyclo[2.1.1]hexan-2-ol, 2-ethenyl-	C8H12O	124.1	1000221-37-2	237152	1.90095		2.24809	0.559825	2.25±0.56
XTMC-1	10.88	Heptanal	C7H14O	114.1	111-71-7	408949	3.27803		XTMC-2	10.92	Heptanal	C7H14O	114.1	111-71-7	597765	4.79153		XTMC-3	10.94	Heptanal	C7H14O	114.1	111-71-7	472334	3.78611		3.95189	0.628906	3.95±0.63
XTMC-1	12.16	Oxime-, methoxy-phenyl-_	C8H9NO2	151.1	1000222-86-6	207252	1.66128		XTMC-2	12.18	Oxime-, methoxy-phenyl-_	C8H9NO2	151.1	1000222-86-6	301310	2.41522		XTMC-3	12.26	Oxime-, methoxy-phenyl-_	C8H9NO2	151.1	1000222-86-6	258604	2.0729		2.0498	0.30823	2.05±0.31
XTMC-1	14.53	Benzaldehyde	C7H6O	106	100-52-7	72451392	580.752		XTMC-2	14.55	Benzaldehyde	C7H6O	106	100-52-7	76891345	616.342		XTMC-3	14.56	Benzaldehyde	C7H6O	106	100-52-7	72751182	583.155		593.416	16.2403	593.42±16.24
XTMC-1	17.47	4-Ethylcyclohexanol	C8H16O	128.1	4534-74-1	684811	5.48927		XTMC-2	17.48	4-Ethylcyclohexanol	C8H16O	128.1	4534-74-1	876325	7.0244		XTMC-3	17.49	4-Ethylcyclohexanol	C8H16O	128.1	4534-74-1	823184	6.59843		6.3707	0.647071	6.37±0.65
XTMC-1	17.95	2,4-Heptadienal, (E,E)-	C7H10O	110.1	4313-03-5	6315659	50.6247		XTMC-2	17.95	2,4-Heptadienal, (E,E)-	C7H10O	110.1	4313-03-5	5738306	45.9968		XTMC-3	17.97	2,4-Heptadienal, (E,E)-	C7H10O	110.1	4313-03-5	6474413	51.8973		49.5063	2.53535	49.51±2.54
XTMC-1	19.03	D-Limonene	C10H16	136.1	5989-27-5	345301	2.76785		XTMC-2	19.04	D-Limonene	C10H16	136.1	5989-27-5	328929	2.63661		XTMC-3	19.04	D-Limonene	C10H16	136.1	5989-27-5	364991	2.92568		2.77671	0.118176	2.78±0.12
XTMC-1	19.14	Eucalyptol	C10H18O	154.1	470-82-6	71481	0.572974		XTMC-2	19.16	Eucalyptol	C10H18O	154.1	470-82-6	50199	0.402382		XTMC-3	19.16	Eucalyptol	C10H18O	154.1	470-82-6	58348	0.467703		0.48102	0.0702772	0.48±0.07
XTMC-1	19.27	7-Oxabicyclo[4.1.0]heptane, 3-oxiranyl-	C8H12O2	140	106-87-6	104486	0.837533		XTMC-2	19.28	7-Oxabicyclo[4.1.0]heptane, 3-oxiranyl-	C8H12O2	140	106-87-6	140609	1.12709		XTMC-3	19.29	7-Oxabicyclo[4.1.0]heptane, 3-oxiranyl-	C8H12O2	140	106-87-6	92266	0.739581		0.9014	0.164518	0.90±0.16
XTMC-1	19.5	1-Hexanol, 2-ethyl-	C8H18O	130.1	104-76-7	1717818	13.7696		XTMC-2	19.51	1-Hexanol, 2-ethyl-	C8H18O	130.1	104-76-7	1836972	14.7247		XTMC-3	19.52	1-Hexanol, 2-ethyl-	C8H18O	130.1	104-76-7	1628063	13.0501		13.8481	0.68589	13.85±0.69
XTMC-1	19.83	Benzyl alcohol	C7H8O	108.1	100-51-6	3815992	30.588		XTMC-2	19.86	Benzyl alcohol	C7H8O	108.1	100-51-6	1798498	14.4163		XTMC-3	19.92	Benzyl alcohol	C7H8O	108.1	100-51-6	2256196	18.0851		21.0298	6.92265	21.03±6.92
XTMC-1	21.32	2-Octyn-1-ol	C8H14O	126.1	20739-58-6	371780	2.98009		XTMC-2	21.33	2-Octyn-1-ol	C8H14O	126.1	20739-58-6	289966	2.32429		XTMC-3	21.34	2-Octyn-1-ol	C8H14O	126.1	20739-58-6	263688	2.11366		2.47268	0.368956	2.47±0.37
XTMC-1	22.27	3,5-Octadien-2-one	C8H12O	124.1	38284-27-4	4647530	37.2534		XTMC-2	22.28	3,5-Octadien-2-one	C8H12O	124.1	38284-27-4	3916497	31.3936		XTMC-3	22.3	3,5-Octadien-2-one	C8H12O	124.1	38284-27-4	4226229	33.8764		34.1745	2.40151	34.17±2.40
XTMC-1	22.99	1-Ethynyl-1-cyclooctanol	C10H16O	152.1	55373-76-7	365246	2.92772		XTMC-2	23.02	1-Ethynyl-1-cyclooctanol	C10H16O	152.1	55373-76-7	226713	1.81727		XTMC-3	23.02	1-Ethynyl-1-cyclooctanol	C10H16O	152.1	55373-76-7	368840	2.95653		2.56717	0.53039	2.57±0.53
XTMC-1	23.26	11-Tridecyn-1-ol	C13H24O	196.2	33925-75-6	219963	1.76317		XTMC-2	23.27	11-Tridecyn-1-ol	C13H24O	196.2	33925-75-6	240623	1.92877		XTMC-3	23.27	11-Tridecyn-1-ol	C13H24O	196.2	33925-75-6	207033	1.65952		1.78382	0.110886	1.78±0.11
XTMC-1	24.54	6-Nonenal, (Z)-	C9H16O	140.1	2277-19-2	1378152	11.0469		XTMC-2	24.55	6-Nonenal, (Z)-	C9H16O	140.1	2277-19-2	1487376	11.9224		XTMC-3	24.56	6-Nonenal, (Z)-	C9H16O	140.1	2277-19-2	1526381	12.2351		11.7348	0.502882	11.73±0.50
XTMC-1	24.65	Nonanal	C9H18O	142.1	124-19-6	1891142	15.1589		XTMC-2	24.66	Nonanal	C9H18O	142.1	124-19-6	1459060	11.6955		XTMC-3	24.67	Nonanal	C9H18O	142.1	124-19-6	1920219	15.392		14.0821	1.69031	14.08±1.69
XTMC-1	26.68	Bicyclo[3.1.1]heptan-3-ol, 6,6-dimethyl-2-methylene-, [1S-(1.alpha.,3.alpha.,5.alpha.)]-	C10H16O	152.1	547-61-5	1386619	11.1148		XTMC-2	26.68	Bicyclo[3.1.1]heptan-3-ol, 6,6-dimethyl-2-methylene-, [1S-(1.alpha.,3.alpha.,5.alpha.)]-	C10H16O	152.1	547-61-5	1463770	11.7332		XTMC-3	26.69	Bicyclo[3.1.1]heptan-3-ol, 6,6-dimethyl-2-methylene-, [1S-(1.alpha.,3.alpha.,5.alpha.)]-	C10H16O	152.1	547-61-5	1569005	12.5767		11.8082	0.599197	11.81±0.60
XTMC-1	27.53	(R,S)-5-Ethyl-6-methyl-3E-hepten-2-one	C10H18O	154.1	57283-79-1	788677	6.32184		XTMC-2	27.53	(R,S)-5-Ethyl-6-methyl-3E-hepten-2-one	C10H18O	154.1	57283-79-1	982154	7.8727		XTMC-3	27.54	(R,S)-5-Ethyl-6-methyl-3E-hepten-2-one	C10H18O	154.1	57283-79-1	886911	7.10925		7.10126	0.633162	7.10±0.63
XTMC-1	27.85	Benzene, 1-ethenyl-4-methoxy-	C9H10O	134.1	637-69-4	417824	3.34917		XTMC-2	27.87	Benzene, 1-ethenyl-4-methoxy-	C9H10O	134.1	637-69-4	389547	3.12251		XTMC-3	27.87	Benzene, 1-ethenyl-4-methoxy-	C9H10O	134.1	637-69-4	318514	2.55313		3.00827	0.334873	3.01±0.33
XTMC-1	27.99	2,6-Nonadienal, (E,Z)-	C9H14O	138.1	557-48-2	3903170	31.2868		XTMC-2	27.99	2,6-Nonadienal, (E,Z)-	C9H14O	138.1	557-48-2	4353994	34.9005		XTMC-3	27.99	2,6-Nonadienal, (E,Z)-	C9H14O	138.1	557-48-2	3990522	31.987		32.7248	1.5648	32.72±1.56
XTMC-1	28.64	endo-Borneol	C10H18O	154.1	507-70-0	220596	1.76824		XTMC-2	28.64	endo-Borneol	C10H18O	154.1	507-70-0	253777	2.03421		XTMC-3	28.64	endo-Borneol	C10H18O	154.1	507-70-0	283121	2.26943		2.02396	0.204736	2.02±0.20
XTMC-1	28.73	Bicyclo[2.2.1]heptane-2,5-diol, 1,7,7-trimethyl-, (2-endo,5-exo)-	C10H18O2	170.1	10359-41-8	299131	2.39776		XTMC-2	28.73	Bicyclo[2.2.1]heptane-2,5-diol, 1,7,7-trimethyl-, (2-endo,5-exo)-	C10H18O2	170.1	10359-41-8	300004	2.40476		XTMC-3	28.74	Bicyclo[2.2.1]heptane-2,5-diol, 1,7,7-trimethyl-, (2-endo,5-exo)-	C10H18O2	170.1	10359-41-8	320918	2.5724		2.4583	0.0807268	2.46±0.08
XTMC-1	29.57	Cyclohexanol, 2,2-dimethyl-	C8H16O	128.1	1193-46-0	244277	1.95806		XTMC-2	29.58	Cyclohexanol, 2,2-dimethyl-	C8H16O	128.1	1193-46-0	215272	1.72557		XTMC-3	29.58	Cyclohexanol, 2,2-dimethyl-	C8H16O	128.1	1193-46-0	280006	2.24446		1.97603	0.212217	1.98±0.21
XTMC-1	30.48	.alpha.-Terpineol	C10H18O	154.1	98-55-5	351286	2.81582		XTMC-2	30.48	.alpha.-Terpineol	C10H18O	154.1	98-55-5	252870	2.02694		XTMC-3	30.49	.alpha.-Terpineol	C10H18O	154.1	98-55-5	402242	3.22427		2.68901	0.496964	2.69±0.50
XTMC-1	30.67	Methyl salicylate	C8H8O3	152	119-36-8	1677085	13.4431		XTMC-2	30.68	Methyl salicylate	C8H8O3	152	119-36-8	2271146	18.2049		XTMC-3	30.68	Methyl salicylate	C8H8O3	152	119-36-8	1986655	15.9245		15.8575	1.94459	15.86±1.94
XTMC-1	30.86	Bicyclo[3.1.1]hept-2-ene-2-methanol, 6,6-dimethyl-	C10H16O	152.1	515-00-4	2458747	19.7087		XTMC-2	30.86	Bicyclo[3.1.1]hept-2-ene-2-methanol, 6,6-dimethyl-	C10H16O	152.1	515-00-4	2103973	16.8649		XTMC-3	30.87	Bicyclo[3.1.1]hept-2-ene-2-methanol, 6,6-dimethyl-	C10H16O	152.1	515-00-4	2657007	21.2979		19.2905	1.83376	19.29±1.83
XTMC-1	31.37	1-Cyclohexene-1-carboxaldehyde, 4-(1-methylethenyl)-	C10H14O	150.1	2111-75-3	777416	6.23157		XTMC-2	31.37	1-Cyclohexene-1-carboxaldehyde, 4-(1-methylethenyl)-	C10H14O	150.1	2111-75-3	637835	5.11272		XTMC-3	31.37	1-Cyclohexene-1-carboxaldehyde, 4-(1-methylethenyl)-	C10H14O	150.1	2111-75-3	609970	4.88937		5.41122	0.587199	5.41±0.59
XTMC-1	31.67	Decanal	C10H20O	156.2	112-31-2	2896560	23.2181		XTMC-2	31.68	Decanal	C10H20O	156.2	112-31-2	3349544	26.8491		XTMC-3	31.68	Decanal	C10H20O	156.2	112-31-2	2092336	16.7716		22.2796	4.16728	22.28±4.17
XTMC-1	32.72	4,8-Decadien-3-ol, 5,9-dimethyl-	C12H22O	182.2	67845-54-9	373450	2.99348		XTMC-2	32.73	4,8-Decadien-3-ol, 5,9-dimethyl-	C12H22O	182.2	67845-54-9	435723	3.49265		XTMC-3	32.73	4,8-Decadien-3-ol, 5,9-dimethyl-	C12H22O	182.2	67845-54-9	368642	2.95494		3.14702	0.244898	3.15±0.24
XTMC-1	33.42	Cyclohexene, 1-(2-nitro-2-propenyl)-	C9H13NO2	167.1	80255-20-5	852764	6.83554		XTMC-2	33.46	Cyclohexene, 1-(2-nitro-2-propenyl)-	C9H13NO2	167.1	80255-20-5	582994	4.67313		XTMC-3	33.48	Cyclohexene, 1-(2-nitro-2-propenyl)-	C9H13NO2	167.1	80255-20-5	314687	2.52245		4.67704	1.76081	4.68±1.76
XTMC-1	33.71	exo-7-(trans-1-Propenyl)bicyclo[4.2.0]oct-1(2)-ene	C11H16	148.1	107983-42-6	769255	6.16615		XTMC-2	33.71	exo-7-(trans-1-Propenyl)bicyclo[4.2.0]oct-1(2)-ene	C11H16	148.1	107983-42-6	916223	7.34421		XTMC-3	33.71	exo-7-(trans-1-Propenyl)bicyclo[4.2.0]oct-1(2)-ene	C11H16	148.1	107983-42-6	940133	7.53587		7.01541	0.605592	7.02±0.61
XTMC-1	33.98	Neral	C10H16O	152.1	106-26-3	1639188	13.1393		XTMC-2	33.99	Neral	C10H16O	152.1	106-26-3	1534769	12.3023		XTMC-3	33.99	Neral	C10H16O	152.1	106-26-3	1595923	12.7925		12.7447	0.34337	12.74±0.34
XTMC-1	34.89	Benzaldehyde, 4-methoxy-	C8H8O2	136.1	123-11-5	160934	1.29001		XTMC-2	34.97	Benzaldehyde, 4-methoxy-	C8H8O2	136.1	123-11-5	156647	1.25564		XTMC-3	35.01	Benzaldehyde, 4-methoxy-	C8H8O2	136.1	123-11-5	120419	0.965248		1.1703	0.14567	1.17±0.15
XTMC-1	36.02	2,6-Octadienal, 3,7-dimethyl-, (E)-	C10H16O	152.1	141-27-5	3687930	29.5615		XTMC-2	36.02	2,6-Octadienal, 3,7-dimethyl-, (E)-	C10H16O	152.1	141-27-5	3585365	28.7394		XTMC-3	36.02	2,6-Octadienal, 3,7-dimethyl-, (E)-	C10H16O	152.1	141-27-5	3738214	29.9646		29.4218	0.509845	29.42±0.51
XTMC-1	37.63	p-Mentha-1(7),8(10)-dien-9-ol	C10H16O	152.1	29548-13-8	55152	0.442084		XTMC-2	37.64	p-Mentha-1(7),8(10)-dien-9-ol	C10H16O	152.1	29548-13-8	43287	0.346978		XTMC-3	37.64	p-Mentha-1(7),8(10)-dien-9-ol	C10H16O	152.1	29548-13-8	57427	0.46032		0.416461	0.0496929	0.42±0.05
XTMC-1	38.01	Tridecane	C13H28	184.2	629-50-5	1300245	10.4224		XTMC-2	38.02	Tridecane	C13H28	184.2	629-50-5	951678	7.62841		XTMC-3	38.02	Tridecane	C13H28	184.2	629-50-5	653454	5.23792		7.76292	2.1187	7.76±2.12
XTMC-1	38.1	Formamide, N,N-dibutyl-	C9H19NO	157.1	761-65-9	778604	6.24109		XTMC-2	38.11	Formamide, N,N-dibutyl-	C9H19NO	157.1	761-65-9	968579	7.76388		XTMC-3	38.11	Formamide, N,N-dibutyl-	C9H19NO	157.1	761-65-9	1131294	9.06817		7.69105	1.1553	7.69±1.16
XTMC-1	38.45	Undecanal	C11H22O	170.2	112-44-7	1006093	8.06459		XTMC-2	38.45	Undecanal	C11H22O	170.2	112-44-7	1254678	10.0572		XTMC-3	38.45	Undecanal	C11H22O	170.2	112-44-7	466771	3.74152		7.28776	2.63622	7.29±2.64
XTMC-1	38.93	3-Undecen-5-yne, (Z)-	C11H18	150.1	74744-27-7	81233	0.651143		XTMC-2	38.95	3-Undecen-5-yne, (Z)-	C11H18	150.1	74744-27-7	41649	0.333848		XTMC-3	38.97	3-Undecen-5-yne, (Z)-	C11H18	150.1	74744-27-7	92725	0.74326		0.576084	0.175366	0.58±0.18
XTMC-1	39.37	Ethanone, 1-(4-hydroxy-3,5-dimethoxyphenyl)-	C10H12O4	196.1	2478-38-8	24379	0.195416		XTMC-2	39.38	Ethanone, 1-(4-hydroxy-3,5-dimethoxyphenyl)-	C10H12O4	196.1	2478-38-8	26007	0.208466		XTMC-3	39.4	Ethanone, 1-(4-hydroxy-3,5-dimethoxyphenyl)-	C10H12O4	196.1	2478-38-8	15268	0.122384		0.175422	0.0378797	0.18±0.04
XTMC-1	41.01	2,2,4-Trimethyl-1,3-pentanediol diisobutyrate	C16H30O4	286.2	6846-50-0	123436	0.989432		XTMC-2	41.01	2,2,4-Trimethyl-1,3-pentanediol diisobutyrate	C16H30O4	286.2	6846-50-0	123196	0.987508		XTMC-3	41.01	2,2,4-Trimethyl-1,3-pentanediol diisobutyrate	C16H30O4	286.2	6846-50-0	106920	0.857044		0.944661	0.0619599	0.94±0.06
XTMC-1	41.65	(S,1Z,6Z)-8-Isopropyl-1-methyl-5-methylenecyclodeca-1,6-diene	C15H24	204.2	317819-80-0	64516	0.517144		XTMC-2	41.66	(S,1Z,6Z)-8-Isopropyl-1-methyl-5-methylenecyclodeca-1,6-diene	C15H24	204.2	317819-80-0	67353	0.539885		XTMC-3	41.66	(S,1Z,6Z)-8-Isopropyl-1-methyl-5-methylenecyclodeca-1,6-diene	C15H24	204.2	317819-80-0	59226	0.474741		0.51059	0.0269957	0.51±0.03
XTMC-1	42.02	2-Undecenal	C11H20O	168.2	2463-77-6	452540	3.62745		XTMC-2	42.03	2-Undecenal	C11H20O	168.2	2463-77-6	328271	2.63134		XTMC-3	42.03	2-Undecenal	C11H20O	168.2	2463-77-6	322562	2.58558		2.94812	0.48072	2.95±0.48
XTMC-1	42.47	Propanoic acid, 2-methyl-, 3-hydroxy-2,2,4-trimethylpentyl ester	C12H24O3	216.2	77-68-9	47135	0.377822		XTMC-2	42.48	Propanoic acid, 2-methyl-, 3-hydroxy-2,2,4-trimethylpentyl ester	C12H24O3	216.2	77-68-9	56653	0.454116		XTMC-3	42.48	Propanoic acid, 2-methyl-, 3-hydroxy-2,2,4-trimethylpentyl ester	C12H24O3	216.2	77-68-9	65135	0.522106		0.451348	0.058936	0.45±0.06
XTMC-1	43.87	1-Tetradecene	C14H28	196.2	1120-36-1	1957669	15.6922		XTMC-2	43.87	1-Tetradecene	C14H28	196.2	1120-36-1	1307982	10.4845		XTMC-3	43.87	1-Tetradecene	C14H28	196.2	1120-36-1	2000796	16.0379		14.0715	2.54035	14.07±2.54
XTMC-1	44.38	Tetradecane	C14H30	198.2	629-59-4	4192857	33.6089		XTMC-2	44.39	Tetradecane	C14H30	198.2	629-59-4	5633353	45.1555		XTMC-3	44.39	Tetradecane	C14H30	198.2	629-59-4	6847981	54.8917		44.552	8.69914	44.55±8.70
XTMC-1	44.87	Dodecanal	C12H24O	184.2	112-54-9	2078401	16.6599		XTMC-2	44.88	Dodecanal	C12H24O	184.2	112-54-9	3045760	24.414		XTMC-3	44.88	Dodecanal	C12H24O	184.2	112-54-9	1627005	13.0417		18.0385	4.74399	18.04±4.74
XTMC-1	46.94	5,9-Undecadien-2-one, 6,10-dimethyl-, (Z)-	C13H22O	194.2	3879-26-3	119735	0.959765		XTMC-2	46.94	5,9-Undecadien-2-one, 6,10-dimethyl-, (Z)-	C13H22O	194.2	3879-26-3	129565	1.03856		XTMC-3	46.95	5,9-Undecadien-2-one, 6,10-dimethyl-, (Z)-	C13H22O	194.2	3879-26-3	130876	1.04907		1.0158	0.0398527	1.02±0.04
XTMC-1	47.27	2,5-Cyclohexadiene-1,4-dione, 2,6-bis(1,1-dimethylethyl)-	C14H20O2	220.1	719-22-2	316568	2.53753		XTMC-2	47.27	2,5-Cyclohexadiene-1,4-dione, 2,6-bis(1,1-dimethylethyl)-	C14H20O2	220.1	719-22-2	303518	2.43292		XTMC-3	47.27	2,5-Cyclohexadiene-1,4-dione, 2,6-bis(1,1-dimethylethyl)-	C14H20O2	220.1	719-22-2	392247	3.14415		2.70487	0.313543	2.70±0.31
XTMC-1	47.38	2-Pentadecyn-1-ol	C15H28O	224.2	2834-00-6	123268	0.988085		XTMC-2	47.38	2-Pentadecyn-1-ol	C15H28O	224.2	2834-00-6	121024	0.970098		XTMC-3	47.39	2-Pentadecyn-1-ol	C15H28O	224.2	2834-00-6	98946	0.793126		0.917103	0.0879719	0.92±0.09
XTMC-1	47.61	9-Eicosyne	C20H38	278.3	71899-38-2	252184	2.02144		XTMC-2	47.62	9-Eicosyne	C20H38	278.3	71899-38-2	170903	1.36992		XTMC-3	47.62	9-Eicosyne	C20H38	278.3	71899-38-2	129550	1.03844		1.4766	0.408338	1.48±0.41
XTMC-1	47.71	2-Tridecenal, (E)-	C13H24O	196.2	7069-41-2	132461	1.06177		XTMC-2	47.71	2-Tridecenal, (E)-	C13H24O	196.2	7069-41-2	132704	1.06372		XTMC-3	47.71	2-Tridecenal, (E)-	C13H24O	196.2	7069-41-2	65267	0.523164		0.882886	0.254364	0.88±0.25
XTMC-1	47.94	trans-.beta.-Ionone	C13H20O	192.2	79-77-6	52670	0.422189		XTMC-2	47.94	trans-.beta.-Ionone	C13H20O	192.2	79-77-6	44908	0.359971		XTMC-3	47.94	trans-.beta.-Ionone	C13H20O	192.2	79-77-6	32529	0.260744		0.347635	0.0664844	0.38±0.07
XTMC-1	48.17	2-Dodecenal, (E)-	C12H22O	182.2	20407-84-5	71791	0.575458		XTMC-2	48.17	2-Dodecenal, (E)-	C12H22O	182.2	20407-84-5	48560	0.389245		XTMC-3	48.17	2-Dodecenal, (E)-	C12H22O	182.2	20407-84-5	46037	0.369021		0.444575	0.0929164	0.44±0.09
XTMC-1	48.65	Tridecanal	C13H26O	198.2	10486-19-8	9800844	78.5611		XTMC-2	48.66	Tridecanal	C13H26O	198.2	10486-19-8	9535311	76.4326		XTMC-3	48.66	Tridecanal	C13H26O	198.2	10486-19-8	10641736	85.3015		80.0984	3.78034	80.10±3.78
XTMC-1	50.52	(E)-Tetradec-2-enal	C14H26O	210.2	51534-36-2	1689102	13.5394		XTMC-2	50.52	(E)-Tetradec-2-enal	C14H26O	210.2	51534-36-2	958750	7.6851		XTMC-3	50.52	(E)-Tetradec-2-enal	C14H26O	210.2	51534-36-2	922748	7.39651		9.54034	2.83022	9.54±2.83
XTMC-1	50.77	Tetradecanal	C14H28O	212.2	124-25-4	28373504	227.435		XTMC-2	50.78	Tetradecanal	C14H28O	212.2	124-25-4	40913208	327.95		XTMC-3	50.79	Tetradecanal	C14H28O	212.2	124-25-4	47794981	383.112		312.832	64.4478	312.83±64.45
XTMC-1	51.79	Cyclohexane, 1,1,3-trimethyl-2-(3-methylpentyl)-	C15H30	210.2	54965-05-8	918435	7.36194		XTMC-2	51.79	Cyclohexane, 1,1,3-trimethyl-2-(3-methylpentyl)-	C15H30	210.2	54965-05-8	739435	5.92712		XTMC-3	51.79	Cyclohexane, 1,1,3-trimethyl-2-(3-methylpentyl)-	C15H30	210.2	54965-05-8	1174558	9.41496		7.56801	1.43134	7.57±1.43
XTMC-1	51.94	1,1'-Biphenyl, 3,4-diethyl-	C16H18	210.1	61141-66-0	33531	0.268776		XTMC-2	51.94	1,1'-Biphenyl, 3,4-diethyl-	C16H18	210.1	61141-66-0	52843	0.423576		XTMC-3	51.94	1,1'-Biphenyl, 3,4-diethyl-	C16H18	210.1	61141-66-0	68411	0.548365		0.413572	0.114361	0.41±0.11
XTMC-1	52.35	Pentadecanal-	C15H30O	226.2	2765-11-9	57738910	462.82		XTMC-2	52.35	Pentadecanal-	C15H30O	226.2	2765-11-9	51553975	413.244		XTMC-3	52.38	Pentadecanal-	C15H30O	226.2	2765-11-9	96308634	771.986		549.35	158.723	549.35±158.72
XTMC-1	53.6	Hexadecanal	C16H32O	240.2	629-80-1	352478	2.82537		XTMC-2	53.6	Hexadecanal	C16H32O	240.2	629-80-1	807914	6.47603		XTMC-3	53.61	Hexadecanal	C16H32O	240.2	629-80-1	743987	5.96361		5.08834	1.61377	5.09±1.61
XTMC-1	54.24	1,2-Benzenedicarboxylic acid, bis(2-methylpropyl) ester	C16H22O4	278.2	84-69-5	73497	0.589133		XTMC-2	54.24	1,2-Benzenedicarboxylic acid, bis(2-methylpropyl) ester	C16H22O4	278.2	84-69-5	88769	0.71155		XTMC-3	54.24	1,2-Benzenedicarboxylic acid, bis(2-methylpropyl) ester	C16H22O4	278.2	84-69-5	120400	0.965096		0.75526	0.156567	0.76±0.16
XTMC-1	54.43	cis,cis-7,10,-Hexadecadienal	C16H28O	236.2	56829-23-3	295531	2.3689		XTMC-2	54.43	cis,cis-7,10,-Hexadecadienal	C16H28O	236.2	56829-23-3	393917	3.15754		XTMC-3	54.44	cis,cis-7,10,-Hexadecadienal	C16H28O	236.2	56829-23-3	155546	1.24682		2.25775	0.783998	2.26±0.78
XTMC-1	54.49	cis-9-Hexadecenal	C16H30O	238.2	56219-04-6	1422236	11.4003		XTMC-2	54.49	cis-9-Hexadecenal	C16H30O	238.2	56219-04-6	735754	5.89762		XTMC-3	54.49	cis-9-Hexadecenal	C16H30O	238.2	56219-04-6	1702943	13.6504		10.3161	3.25657	10.32±3.26
XTMC-1	54.73	Heptadecanal	C17H34O	254.3	1000376-70-0	1345067	10.7817		XTMC-2	54.74	Heptadecanal	C17H34O	254.3	1000376-70-0	1069835	8.57553		XTMC-3	54.74	Heptadecanal	C17H34O	254.3	1000376-70-0	500617	4.01282		7.79002	2.81866	7.79±2.82
XTMC-1	54.81	Hexadecanoic acid, methyl ester	C17H34O2	270.3	112-39-0	110011	0.88182		XTMC-2	54.81	Hexadecanoic acid, methyl ester	C17H34O2	270.3	112-39-0	82169	0.658646		XTMC-3	54.81	Hexadecanoic acid, methyl ester	C17H34O2	270.3	112-39-0	70910	0.568397		0.702954	0.131735	0.70±0.13
XTMC-1	55.25	Dibutyl phthalate	C16H22O4	278.2	84-74-2	1192646	9.55995		XTMC-2	55.25	Dibutyl phthalate	C16H22O4	278.2	84-74-2	1111767	8.91164		XTMC-3	55.25	Dibutyl phthalate	C16H22O4	278.2	84-74-2	1021491	8.18801		8.88653	0.560372	8.89±0.56

## Sheet: CM3
	Retention time （RT）	Compound	molecular formula	Molecular Weight	CAS	area	content (ng/gFW)			Retention time （RT）	Compound	molecular formula	Molecular Weight	CAS	area	content (ng/gFW)			Retention time （RT）	Compound	molecular formula	Molecular Weight	CAS	area	content (ng/gFW)		mean	sd	mean±sd				Compound	area	area	area
CM3-1	1.77	Acetaldehyde	C2H4O	44	75-07-0	225853	1.68279		CM3-2	1.77	Acetaldehyde	C2H4O	44	75-07-0	245581	1.82978		CM3-3	1.78	Acetaldehyde	C2H4O	44	75-07-0	289362	2.15599		1.88952	0.197745	1.89±0.20				Acetaldehyde	225853	245581	289362
CM3-1	1.95	Borane, compd. with dimethylamine (1:1)	C2H10BN	59.1	74-94-2	635901	4.73799		CM3-2	1.95	Borane, compd. with dimethylamine (1:1)	C2H10BN	59.1	74-94-2	642207	4.78498		CM3-3	1.96	Borane, compd. with dimethylamine (1:1)	C2H10BN	59.1	74-94-2	716172	5.33608		4.95301	0.271544	4.95±0.27				Borane, compd. with dimethylamine (1:1)	635901	642207	716172
CM3-1	2.04	4-Penten-1-ol	C5H10O	86.1	821-09-0	232996	1.73601		CM3-2	2.05	4-Penten-1-ol	C5H10O	86.1	821-09-0	261936	1.95164		CM3-3	2.05	4-Penten-1-ol	C5H10O	86.1	821-09-0	221391	1.64955		1.77907	0.127031	1.78±0.13				4-Penten-1-ol	232996	261936	221391
CM3-1	2.84	Methacrolein	C4H6O	70	78-85-3	214446	1.5978		CM3-2	2.84	Methacrolein	C4H6O	70	78-85-3	287098	2.13912		CM3-3	2.85	Methacrolein	C4H6O	70	78-85-3	242192	1.80453		1.84715	0.223037	1.85±0.22				Methacrolein	214446	287098	242192
CM3-1	2.94	Butanal, 3-methyl-	C5H10O	86.1	590-86-3	170417	1.26975		CM3-2	2.94	Butanal, 3-methyl-	C5H10O	86.1	590-86-3	164442	1.22523		CM3-3	2.95	Butanal, 3-methyl-	C5H10O	86.1	590-86-3	165481	1.23297		1.24265	0.0194205	1.24±0.02				Butanal, 3-methyl-	170417	164442	165481
CM3-1	3.18	1-Penten-3-ol	C5H10O	86.1	616-25-1	316955	2.36158		CM3-2	3.19	1-Penten-3-ol	C5H10O	86.1	616-25-1	284538	2.12004		CM3-3	3.2	1-Penten-3-ol	C5H10O	86.1	616-25-1	210085	1.56531		2.01564	0.333353	2.02±0.33				1-Penten-3-ol	316955	284538	210085
CM3-1	3.22	1-Penten-3-one	C5H8O	84.1	1629-58-9	1670914	12.4497		CM3-2	3.23	1-Penten-3-one	C5H8O	84.1	1629-58-9	1573217	11.7218		CM3-3	3.23	1-Penten-3-one	C5H8O	84.1	1629-58-9	1669939	12.4424		12.2046	0.341447	12.20±0.34				1-Penten-3-one	1670914	1573217	1669939
CM3-1	3.36	Pentanal	C5H10O	86.1	110-62-3	298813	2.22641		CM3-2	3.36	Pentanal	C5H10O	86.1	110-62-3	318187	2.37076		CM3-3	3.36	Pentanal	C5H10O	86.1	110-62-3	330756	2.46441		2.35386	0.0978961	2.35±0.10				Pentanal	298813	318187	330756
CM3-1	4.11	1-Butanol, 3-methyl-	C5H12O	88.1	123-51-3	1641840	12.2331		CM3-2	4.12	1-Butanol, 3-methyl-	C5H12O	88.1	123-51-3	1219305	9.08483		CM3-3	4.12	1-Butanol, 3-methyl-	C5H12O	88.1	123-51-3	1362801	10.154		10.4906	1.30712	10.49±1.31				1-Butanol, 3-methyl-	1641840	1219305	1362801
CM3-1	4.59	2-Pentenal, (E)-	C5H8O	84.1	1576-87-0	1340280	9.9862		CM3-2	4.6	2-Pentenal, (E)-	C5H8O	84.1	1576-87-0	1431062	10.6626		CM3-3	4.6	2-Pentenal, (E)-	C5H8O	84.1	1576-87-0	1513981	11.2804		10.6431	0.528542	10.64±0.53				2-Pentenal, (E)-	1340280	1431062	1513981
CM3-1	5.14	2-Penten-1-ol, (Z)-	C5H10O	86.1	1576-95-0	212407	1.58261		CM3-2	5.15	2-Penten-1-ol, (Z)-	C5H10O	86.1	1576-95-0	240125	1.78913		CM3-3	5.15	2-Penten-1-ol, (Z)-	C5H10O	86.1	1576-95-0	251424	1.87332		1.74835	0.122134	1.75±0.12				2-Penten-1-ol, (Z)-	212407	240125	251424
CM3-1	5.98	Hexanal	C6H12O	100.1	66-25-1	3326609	24.786		CM3-2	5.98	Hexanal	C6H12O	100.1	66-25-1	3317429	24.7176		CM3-3	5.98	Hexanal	C6H12O	100.1	66-25-1	3262719	24.31		24.6045	0.210146	24.60±0.21				Hexanal	3326609	3317429	3262719
CM3-1	6.84	Hexane, 2,3,4-trimethyl-	C9H20	128.2	921-47-1	152474	1.13606		CM3-2	6.85	Hexane, 2,3,4-trimethyl-	C9H20	128.2	921-47-1	140184	1.04449		CM3-3	6.85	Hexane, 2,3,4-trimethyl-	C9H20	128.2	921-47-1	164693	1.2271		1.13588	0.0745513	1.14±0.07				Hexane, 2,3,4-trimethyl-	152474	140184	164693
CM3-1	8.04	2-Hexenal, (E)-	C6H10O	98.1	6728-26-3	110778	0.825388		CM3-2	8.05	2-Hexenal, (E)-	C6H10O	98.1	6728-26-3	140230	1.04483		CM3-3	8.05	2-Hexenal, (E)-	C6H10O	98.1	6728-26-3	115144	0.857918		0.909379	0.0966948	0.91±0.10				2-Hexenal, (E)-	110778	140230	115144
CM3-1	8.31	2-Hexenal	C6H10O	98.1	505-57-7	15215092	113.365		CM3-2	8.31	2-Hexenal	C6H10O	98.1	505-57-7	13742717	102.395		CM3-3	8.32	2-Hexenal	C6H10O	98.1	505-57-7	16456597	122.615		112.792	8.265	112.79±8.27				2-Hexenal	15215092	13742717	16456597
CM3-1	8.56	4-Penten-1-ol, 3-methyl-	C6H12O	100.1	51174-44-8	1800181	13.4128		CM3-2	8.57	4-Penten-1-ol, 3-methyl-	C6H12O	100.1	51174-44-8	1797554	13.3933		CM3-3	8.57	4-Penten-1-ol, 3-methyl-	C6H12O	100.1	51174-44-8	1459993	10.8782		12.5614	1.19027	12.56±1.19				4-Penten-1-ol, 3-methyl-	1800181	1797554	1459993
CM3-1	9.05	p-Xylene	C8H10	106.1	106-42-3	355753	2.65066		CM3-2	9.06	p-Xylene	C8H10	106.1	106-42-3	403569	3.00692		CM3-3	9.06	p-Xylene	C8H10	106.1	106-42-3	405491	3.02124		2.89294	0.171422	2.89±0.17				p-Xylene	355753	403569	405491
CM3-1	9.3	1-Hexanol	C6H14O	102.1	111-27-3	1080396	8.04985		CM3-2	9.3	1-Hexanol	C6H14O	102.1	111-27-3	1147715	8.55143		CM3-3	9.3	1-Hexanol	C6H14O	102.1	111-27-3	1194875	8.90281		8.50136	0.350016	8.50±0.35				1-Hexanol	1080396	1147715	1194875
CM3-1	10.95	Heptanal	C7H14O	114.1	111-71-7	257244	1.91668		CM3-2	10.95	Heptanal	C7H14O	114.1	111-71-7	260912	1.94401		CM3-3	10.95	Heptanal	C7H14O	114.1	111-71-7	254893	1.89916		1.91995	0.018454	1.92±0.02				Heptanal	257244	260912	254893
CM3-1	12.17	Oxime-, methoxy-phenyl-_	C8H9NO2	151.1	1000222-86-6	127493	0.949929		CM3-2	12.18	Oxime-, methoxy-phenyl-_	C8H9NO2	151.1	1000222-86-6	132140	0.984553		CM3-3	12.19	Oxime-, methoxy-phenyl-_	C8H9NO2	151.1	1000222-86-6	112119	0.83538		0.923287	0.0637468	0.92±0.06				Oxime-, methoxy-phenyl-_	127493	132140	112119
CM3-1	12.3	2-Propanol, 1,1,1-trichloro-	C3H5Cl3O	162	76-00-6	148163	1.10394		CM3-2	12.3	2-Propanol, 1,1,1-trichloro-	C3H5Cl3O	162	76-00-6	121688	0.906677		CM3-3	12.32	2-Propanol, 1,1,1-trichloro-	C3H5Cl3O	162	76-00-6	138709	1.0335		1.0147	0.0816204	1.01±0.08				2-Propanol, 1,1,1-trichloro-	148163	121688	138709
CM3-1	14.47	Benzaldehyde	C7H6O	106	100-52-7	42564001	317.137		CM3-2	14.47	Benzaldehyde	C7H6O	106	100-52-7	39555098	294.718		CM3-3	14.49	Benzaldehyde	C7H6O	106	100-52-7	45412151	338.358		316.738	17.8182	316.74±17.82				Benzaldehyde	42564001	39555098	45412151
CM3-1	17.49	4-Ethylcyclohexanol	C8H16O	128.1	4534-74-1	369362	2.75205		CM3-2	17.49	4-Ethylcyclohexanol	C8H16O	128.1	4534-74-1	337821	2.51705		CM3-3	17.49	4-Ethylcyclohexanol	C8H16O	128.1	4534-74-1	456615	3.40216		2.89042	0.374358	2.89±0.37				4-Ethylcyclohexanol	369362	337821	456615
CM3-1	17.95	2,4-Heptadienal, (E,E)-	C7H10O	110.1	4313-03-5	7129119	53.1179		CM3-2	17.97	2,4-Heptadienal, (E,E)-	C7H10O	110.1	4313-03-5	7410150	55.2118		CM3-3	17.97	2,4-Heptadienal, (E,E)-	C7H10O	110.1	4313-03-5	6564045	48.9076		52.4124	2.62157	52.41±2.62				2,4-Heptadienal, (E,E)-	7129119	7410150	6564045
CM3-1	19.03	D-Limonene	C10H16	136.1	5989-27-5	551783	4.11124		CM3-2	19.03	D-Limonene	C10H16	136.1	5989-27-5	565047	4.21007		CM3-3	19.03	D-Limonene	C10H16	136.1	5989-27-5	574239	4.27856		4.19996	0.0686797	4.20±0.07				D-Limonene	551783	565047	574239
CM3-1	19.14	Eucalyptol	C10H18O	154.1	470-82-6	263105	1.96035		CM3-2	19.14	Eucalyptol	C10H18O	154.1	470-82-6	279148	2.07988		CM3-3	19.15	Eucalyptol	C10H18O	154.1	470-82-6	248900	1.85451		1.96492	0.0920646	1.96±0.09				Eucalyptol	263105	279148	248900
CM3-1	19.3	7-Oxabicyclo[4.1.0]heptane, 3-oxiranyl-	C8H12O2	140	106-87-6	92497	0.689179		CM3-2	19.3	7-Oxabicyclo[4.1.0]heptane, 3-oxiranyl-	C8H12O2	140	106-87-6	89078	0.663705		CM3-3	19.31	7-Oxabicyclo[4.1.0]heptane, 3-oxiranyl-	C8H12O2	140	106-87-6	96801	0.721248		0.691377	0.0235431	0.69±0.02				7-Oxabicyclo[4.1.0]heptane, 3-oxiranyl-	92497	89078	96801
CM3-1	19.5	1-Hexanol, 2-ethyl-	C8H18O	130.1	104-76-7	2217185	16.5199		CM3-2	19.51	1-Hexanol, 2-ethyl-	C8H18O	130.1	104-76-7	1922854	14.3269		CM3-3	19.51	1-Hexanol, 2-ethyl-	C8H18O	130.1	104-76-7	1909416	14.2267		15.0245	1.05818	15.02±1.06				1-Hexanol, 2-ethyl-	2217185	1922854	1909416
CM3-1	20.16	Benzene, (methoxymethyl)-	C8H10O	122.1	538-86-3	1276160	9.50845		CM3-2	20.17	Benzene, (methoxymethyl)-	C8H10O	122.1	538-86-3	1077594	8.02897		CM3-3	20.18	Benzene, (methoxymethyl)-	C8H10O	122.1	538-86-3	1417110	10.5586		9.36536	1.03768	9.37±1.04				Benzene, (methoxymethyl)-	1276160	1077594	1417110
CM3-1	20.67	trans-.beta.-Ocimene	C10H16	136.1	3779-61-1	30388	0.226416		CM3-2	20.68	trans-.beta.-Ocimene	C10H16	136.1	3779-61-1	41315	0.307831		CM3-3	20.69	trans-.beta.-Ocimene	C10H16	136.1	3779-61-1	33225	0.247554		0.2606	0.0344941	0.26±0.03				trans-.beta.-Ocimene	30388	41315	33225
CM3-1	22.27	3,5-Octadien-2-one	C8H12O	124.1	38284-27-4	3517994	26.212		CM3-2	22.28	3,5-Octadien-2-one	C8H12O	124.1	38284-27-4	3783916	28.1933		CM3-3	22.28	3,5-Octadien-2-one	C8H12O	124.1	38284-27-4	3435784	25.5994		26.6682	1.107	26.67±1.11				3,5-Octadien-2-one	3517994	3783916	3435784
CM3-1	22.65	1-Nonyne	C9H16	124.1	3452-09-3	161056	1.2		CM3-2	22.65	1-Nonyne	C9H16	124.1	3452-09-3	155495	1.15857		CM3-3	22.67	1-Nonyne	C9H16	124.1	3452-09-3	161604	1.20408		1.18755	0.0205623	1.19±0.02				1-Nonyne	161056	155495	161604
CM3-1	23.02	1-Ethynyl-1-cyclooctanol	C10H16O	152.1	55373-76-7	236179	1.75973		CM3-2	23.02	1-Ethynyl-1-cyclooctanol	C10H16O	152.1	55373-76-7	251953	1.87726		CM3-3	23.03	1-Ethynyl-1-cyclooctanol	C10H16O	152.1	55373-76-7	201825	1.50376		1.71358	0.155931	1.71±0.16				1-Ethynyl-1-cyclooctanol	236179	251953	201825
CM3-1	23.27	11-Dodecyn-1-ol acetate	C14H24O2	224.2	53596-78-4	120248	0.895947		CM3-2	23.28	11-Dodecyn-1-ol acetate	C14H24O2	224.2	53596-78-4	172882	1.28811		CM3-3	23.28	11-Dodecyn-1-ol acetate	C14H24O2	224.2	53596-78-4	173694	1.29416		1.15941	0.186312	1.16±0.19				11-Dodecyn-1-ol acetate	120248	172882	173694
CM3-1	24.54	6-Nonenal, (Z)-	C9H16O	140.1	2277-19-2	1422040	10.5954		CM3-2	24.55	6-Nonenal, (Z)-	C9H16O	140.1	2277-19-2	1536085	11.4451		CM3-3	24.56	6-Nonenal, (Z)-	C9H16O	140.1	2277-19-2	2118293	15.783		12.6078	2.27185	12.61±2.27				6-Nonenal, (Z)-	1422040	1536085	2118293
CM3-1	24.65	Nonanal	C9H18O	142.1	124-19-6	1553171	11.5724		CM3-2	24.67	Nonanal	C9H18O	142.1	124-19-6	1991137	14.8356		CM3-3	24.67	Nonanal	C9H18O	142.1	124-19-6	1373803	10.236		12.2147	1.93194	12.21±1.93				Nonanal	1553171	1991137	1373803
CM3-1	27.53	(R,S)-5-Ethyl-6-methyl-3E-hepten-2-one	C10H18O	154.1	57283-79-1	641994	4.78339		CM3-2	27.53	(R,S)-5-Ethyl-6-methyl-3E-hepten-2-one	C10H18O	154.1	57283-79-1	676226	5.03845		CM3-3	27.53	(R,S)-5-Ethyl-6-methyl-3E-hepten-2-one	C10H18O	154.1	57283-79-1	745369	5.55362		5.12515	0.320366	5.13±0.32				(R,S)-5-Ethyl-6-methyl-3E-hepten-2-one	641994	676226	745369
CM3-1	27.99	2,6-Nonadienal, (E,Z)-	C9H14O	138.1	557-48-2	2210973	16.4736		CM3-2	27.99	2,6-Nonadienal, (E,Z)-	C9H14O	138.1	557-48-2	1667069	12.421		CM3-3	27.99	2,6-Nonadienal, (E,Z)-	C9H14O	138.1	557-48-2	1699474	12.6625		13.8524	1.85609	13.85±1.86				2,6-Nonadienal, (E,Z)-	2210973	1667069	1699474
CM3-1	28.58	2(3H)-Benzofuranone, 3a,4,5,7a-tetrahydro-3a,6-dimethyl-, cis-(.+-.)-	C10H14O2	166.1	33722-72-4	1098228	8.18271		CM3-2	28.58	2(3H)-Benzofuranone, 3a,4,5,7a-tetrahydro-3a,6-dimethyl-, cis-(.+-.)-	C10H14O2	166.1	33722-72-4	1047158	7.8022		CM3-3	28.58	2(3H)-Benzofuranone, 3a,4,5,7a-tetrahydro-3a,6-dimethyl-, cis-(.+-.)-	C10H14O2	166.1	33722-72-4	1039433	7.74464		7.90985	0.194368	7.91±0.19				2(3H)-Benzofuranone, 3a,4,5,7a-tetrahydro-3a,6-dimethyl-, cis-(.+-.)-	1098228	1047158	1039433
CM3-1	29.5	4-Tetradecyne	C14H26	194.2	60212-33-1	1592557	11.8659		CM3-2	29.51	4-Tetradecyne	C14H26	194.2	60212-33-1	1765182	13.1521		CM3-3	29.52	4-Tetradecyne	C14H26	194.2	60212-33-1	1402279	10.4481		11.822	1.10431	11.82±1.10				4-Tetradecyne	1592557	1765182	1402279
CM3-1	30.48	.alpha.-Terpineol	C10H18O	154.1	98-55-5	71065	0.529493		CM3-2	30.49	.alpha.-Terpineol	C10H18O	154.1	98-55-5	89360	0.665806		CM3-3	30.49	.alpha.-Terpineol	C10H18O	154.1	98-55-5	95844	0.714117		0.636472	0.0781745	0.64±0.08				.alpha.-Terpineol	71065	89360	95844
CM3-1	30.74	Creosol	C8H10O2	138.1	93-51-6	1822793	13.5813		CM3-2	30.74	Creosol	C8H10O2	138.1	93-51-6	1389132	10.3502		CM3-3	30.75	Creosol	C8H10O2	138.1	93-51-6	1464236	10.9098		11.6138	1.40991	11.61±1.41				Creosol	1822793	1389132	1464236
CM3-1	31.67	Decanal	C10H20O	156.2	112-31-2	1206405	8.98872		CM3-2	31.67	Decanal	C10H20O	156.2	112-31-2	1252363	9.33114		CM3-3	31.68	Decanal	C10H20O	156.2	112-31-2	1120939	8.35193		8.8906	0.40574	8.89±0.41				Decanal	1206405	1252363	1120939
CM3-1	32.69	Cyclohexane, 2-ethenyl-1,1-dimethyl-3-methylene-	C11H18	150.1	95452-08-7	354288	2.63974		CM3-2	32.69	Cyclohexane, 2-ethenyl-1,1-dimethyl-3-methylene-	C11H18	150.1	95452-08-7	331955	2.47334		CM3-3	32.69	Cyclohexane, 2-ethenyl-1,1-dimethyl-3-methylene-	C11H18	150.1	95452-08-7	380510	2.83512		2.6494	0.147852	2.65±0.15				Cyclohexane, 2-ethenyl-1,1-dimethyl-3-methylene-	354288	331955	380510
CM3-1	33.39	Cyclohexene, 1-(2-nitro-2-propenyl)-	C9H13NO2	167.1	80255-20-5	1185362	8.83193		CM3-2	33.4	Cyclohexene, 1-(2-nitro-2-propenyl)-	C9H13NO2	167.1	80255-20-5	1016017	7.57017		CM3-3	33.41	Cyclohexene, 1-(2-nitro-2-propenyl)-	C9H13NO2	167.1	80255-20-5	1064132	7.92867		8.11026	0.530874	8.11±0.53				Cyclohexene, 1-(2-nitro-2-propenyl)-	1185362	1016017	1064132
CM3-1	33.63	exo-7-(trans-1-Propenyl)bicyclo[4.2.0]oct-1(2)-ene	C11H16	148.1	107983-42-6	309176	2.30362		CM3-2	33.63	exo-7-(trans-1-Propenyl)bicyclo[4.2.0]oct-1(2)-ene	C11H16	148.1	107983-42-6	330608	2.4633		CM3-3	33.64	exo-7-(trans-1-Propenyl)bicyclo[4.2.0]oct-1(2)-ene	C11H16	148.1	107983-42-6	334256	2.49048		2.41914	0.0824336	2.42±0.08				exo-7-(trans-1-Propenyl)bicyclo[4.2.0]oct-1(2)-ene	309176	330608	334256
CM3-1	33.99	Neral	C10H16O	152.1	106-26-3	784484	5.84506		CM3-2	33.99	Neral	C10H16O	152.1	106-26-3	790266	5.88814		CM3-3	33.99	Neral	C10H16O	152.1	106-26-3	830726	6.1896		5.97426	0.153276	5.97±0.15				Neral	784484	790266	830726
CM3-1	34.77	Benzaldehyde, 4-methoxy-	C8H8O2	136.1	123-11-5	1646265	12.266		CM3-2	34.78	Benzaldehyde, 4-methoxy-	C8H8O2	136.1	123-11-5	1508951	11.2429		CM3-3	34.78	Benzaldehyde, 4-methoxy-	C8H8O2	136.1	123-11-5	1679661	12.5149		12.0079	0.5504	12.01±0.55				Benzaldehyde, 4-methoxy-	1646265	1508951	1679661
CM3-1	35.22	Cyclohexene, 2,4-dimethyl-1-(1-methylethenyl)-	C11H18	150.1	56763-60-1	2477464	18.4592		CM3-2	35.22	Cyclohexene, 2,4-dimethyl-1-(1-methylethenyl)-	C11H18	150.1	56763-60-1	2524574	18.8102		CM3-3	35.23	Cyclohexene, 2,4-dimethyl-1-(1-methylethenyl)-	C11H18	150.1	56763-60-1	2216380	16.5139		17.9277	1.00997	17.93±1.01				Cyclohexene, 2,4-dimethyl-1-(1-methylethenyl)-	2477464	2524574	2216380
CM3-1	36.11	Cyclooctene, 3-(1-methylethenyl)-	C11H18	150.1	61233-78-1	14670013	109.304		CM3-2	36.11	Cyclooctene, 3-(1-methylethenyl)-	C11H18	150.1	61233-78-1	14639865	109.079		CM3-3	36.12	Cyclooctene, 3-(1-methylethenyl)-	C11H18	150.1	61233-78-1	16288511	121.363		113.249	5.73842	113.25±5.74				Cyclooctene, 3-(1-methylethenyl)-	14670013	14639865	16288511
CM3-1	36.77	Hexane, 1-chloro-5-methyl-	C7H15Cl	134.1	33240-56-1	299495	2.23149		CM3-2	36.78	Hexane, 1-chloro-5-methyl-	C7H15Cl	134.1	33240-56-1	254759	1.89817		CM3-3	36.78	Hexane, 1-chloro-5-methyl-	C7H15Cl	134.1	33240-56-1	231632	1.72585		1.95183	0.209884	1.95±0.21				Hexane, 1-chloro-5-methyl-	299495	254759	231632
CM3-1	37.63	p-Mentha-1(7),8(10)-dien-9-ol	C10H16O	152.1	29548-13-8	492292	3.66798		CM3-2	37.63	p-Mentha-1(7),8(10)-dien-9-ol	C10H16O	152.1	29548-13-8	480992	3.58379		CM3-3	37.64	p-Mentha-1(7),8(10)-dien-9-ol	C10H16O	152.1	29548-13-8	408412	3.04301		3.43159	0.276913	3.43±0.28				p-Mentha-1(7),8(10)-dien-9-ol	492292	480992	408412
CM3-1	38.1	Formamide, N,N-dibutyl-	C9H19NO	157.1	761-65-9	1395526	10.3978		CM3-2	38.11	Formamide, N,N-dibutyl-	C9H19NO	157.1	761-65-9	1525337	11.365		CM3-3	38.11	Formamide, N,N-dibutyl-	C9H19NO	157.1	761-65-9	1305567	9.72756		10.4968	0.672148	10.50±0.67				Formamide, N,N-dibutyl-	1395526	1525337	1305567
CM3-1	38.45	Undecanal	C11H22O	170.2	112-44-7	1391096	10.3648		CM3-2	38.45	Undecanal	C11H22O	170.2	112-44-7	896156	6.67711		CM3-3	38.45	Undecanal	C11H22O	170.2	112-44-7	1717489	12.7967		9.94622	2.5158	9.95±2.52				Undecanal	1391096	896156	1717489
CM3-1	38.82	3-Undecen-5-yne, (Z)-	C11H18	150.1	74744-27-7	784136	5.84246		CM3-2	38.83	3-Undecen-5-yne, (Z)-	C11H18	150.1	74744-27-7	699909	5.2149		CM3-3	38.85	3-Undecen-5-yne, (Z)-	C11H18	150.1	74744-27-7	615411	4.58532		5.21423	0.513226	5.21±0.51				3-Undecen-5-yne, (Z)-	784136	699909	615411
CM3-1	39.37	Ethanone, 1-(4-hydroxy-3,5-dimethoxyphenyl)-	C10H12O4	196.1	2478-38-8	675541	5.03334		CM3-2	39.38	Ethanone, 1-(4-hydroxy-3,5-dimethoxyphenyl)-	C10H12O4	196.1	2478-38-8	990779	7.38213		CM3-3	39.38	Ethanone, 1-(4-hydroxy-3,5-dimethoxyphenyl)-	C10H12O4	196.1	2478-38-8	600714	4.47582		5.63043	1.25938	5.63±1.26				Ethanone, 1-(4-hydroxy-3,5-dimethoxyphenyl)-	675541	990779	600714
CM3-1	41.01	2,2,4-Trimethyl-1,3-pentanediol diisobutyrate	C16H30O4	286.2	6846-50-0	360769	2.68803		CM3-2	41.01	2,2,4-Trimethyl-1,3-pentanediol diisobutyrate	C16H30O4	286.2	6846-50-0	347173	2.58673		CM3-3	41.01	2,2,4-Trimethyl-1,3-pentanediol diisobutyrate	C16H30O4	286.2	6846-50-0	370503	2.76056		2.67844	0.0712883	2.68±0.07				2,2,4-Trimethyl-1,3-pentanediol diisobutyrate	360769	347173	370503
CM3-1	41.67	(S,1Z,6Z)-8-Isopropyl-1-methyl-5-methylenecyclodeca-1,6-diene	C15H24	204.2	317819-80-0	134420	1.00154		CM3-2	41.69	(S,1Z,6Z)-8-Isopropyl-1-methyl-5-methylenecyclodeca-1,6-diene	C15H24	204.2	317819-80-0	130978	0.975895		CM3-3	41.69	(S,1Z,6Z)-8-Isopropyl-1-methyl-5-methylenecyclodeca-1,6-diene	C15H24	204.2	317819-80-0	111032	0.827281		0.934905	0.076819	0.93±0.08				(S,1Z,6Z)-8-Isopropyl-1-methyl-5-methylenecyclodeca-1,6-diene	134420	130978	111032
CM3-1	42.02	2-Undecenal	C11H20O	168.2	2463-77-6	345378	2.57335		CM3-2	42.03	2-Undecenal	C11H20O	168.2	2463-77-6	468425	3.49016		CM3-3	42.03	2-Undecenal	C11H20O	168.2	2463-77-6	317601	2.36639		2.80997	0.488331	2.81±0.49				2-Undecenal	345378	468425	317601
CM3-1	42.47	Propanoic acid, 2-methyl-, 3-hydroxy-2,2,4-trimethylpentyl ester	C12H24O3	216.2	77-68-9	332816	2.47976		CM3-2	42.47	Propanoic acid, 2-methyl-, 3-hydroxy-2,2,4-trimethylpentyl ester	C12H24O3	216.2	77-68-9	307613	2.29197		CM3-3	42.48	Propanoic acid, 2-methyl-, 3-hydroxy-2,2,4-trimethylpentyl ester	C12H24O3	216.2	77-68-9	363413	2.70773		2.49315	0.169996	2.49±0.17				Propanoic acid, 2-methyl-, 3-hydroxy-2,2,4-trimethylpentyl ester	332816	307613	363413
CM3-1	43.3	2-Isopropylidene-3-methylhexa-3,5-dienal	C10H14O	150.1	1000191-76-5	1873283	13.9575		CM3-2	43.3	2-Isopropylidene-3-methylhexa-3,5-dienal	C10H14O	150.1	1000191-76-5	1834433	13.668		CM3-3	43.31	2-Isopropylidene-3-methylhexa-3,5-dienal	C10H14O	150.1	1000191-76-5	1624051	12.1005		13.242	0.815769	13.24±0.82				2-Isopropylidene-3-methylhexa-3,5-dienal	1873283	1834433	1624051
CM3-1	43.86	1-Tetradecene	C14H28	196.2	1120-36-1	544857	4.05964		CM3-2	43.86	1-Tetradecene	C14H28	196.2	1120-36-1	549430	4.09371		CM3-3	43.86	1-Tetradecene	C14H28	196.2	1120-36-1	581890	4.33556		4.16297	0.122832	4.16±0.12				1-Tetradecene	544857	549430	581890
CM3-1	44.36	Tetradecane	C14H30	198.2	629-59-4	1567100	11.6762		CM3-2	44.36	Tetradecane	C14H30	198.2	629-59-4	1671535	12.4543		CM3-3	44.37	Tetradecane	C14H30	198.2	629-59-4	1570850	11.7041		11.9449	0.360408	11.94±0.36				Tetradecane	1567100	1671535	1570850
CM3-1	44.87	Dodecanal	C12H24O	184.2	112-54-9	847335	6.31335		CM3-2	44.87	Dodecanal	C12H24O	184.2	112-54-9	640341	4.77107		CM3-3	44.87	Dodecanal	C12H24O	184.2	112-54-9	983291	7.32633		6.13692	1.05061	6.14±1.05				Dodecanal	847335	640341	983291
CM3-1	46.94	5,9-Undecadien-2-one, 6,10-dimethyl-, (Z)-	C13H22O	194.2	3879-26-3	128942	0.960725		CM3-2	46.94	5,9-Undecadien-2-one, 6,10-dimethyl-, (Z)-	C13H22O	194.2	3879-26-3	122527	0.912928		CM3-3	46.94	5,9-Undecadien-2-one, 6,10-dimethyl-, (Z)-	C13H22O	194.2	3879-26-3	159162	1.18589		1.01985	0.11902	1.02±0.12				5,9-Undecadien-2-one, 6,10-dimethyl-, (Z)-	128942	122527	159162
CM3-1	47.25	2,5-Cyclohexadiene-1,4-dione, 2,6-bis(1,1-dimethylethyl)-	C14H20O2	220.1	719-22-2	60168	0.448302		CM3-2	47.26	2,5-Cyclohexadiene-1,4-dione, 2,6-bis(1,1-dimethylethyl)-	C14H20O2	220.1	719-22-2	68597	0.511105		CM3-3	47.26	2,5-Cyclohexadiene-1,4-dione, 2,6-bis(1,1-dimethylethyl)-	C14H20O2	220.1	719-22-2	94186	0.701764		0.553723	0.107775	0.55±0.11				2,5-Cyclohexadiene-1,4-dione, 2,6-bis(1,1-dimethylethyl)-	60168	68597	94186
CM3-1	47.38	2-Pentadecyn-1-ol	C15H28O	224.2	2834-00-6	85854	0.639684		CM3-2	47.38	2-Pentadecyn-1-ol	C15H28O	224.2	2834-00-6	75597	0.56326		CM3-3	47.38	2-Pentadecyn-1-ol	C15H28O	224.2	2834-00-6	92887	0.692085		0.631676	0.0528964	0.63±0.05				2-Pentadecyn-1-ol	85854	75597	92887
CM3-1	47.61	9-Eicosyne	C20H38	278.3	71899-38-2	101470	0.756036		CM3-2	47.61	9-Eicosyne	C20H38	278.3	71899-38-2	87560	0.652395		CM3-3	47.61	9-Eicosyne	C20H38	278.3	71899-38-2	137135	1.02177		0.810067	0.155561	0.81±0.16				9-Eicosyne	101470	87560	137135
CM3-1	47.7	2-Tridecenal, (E)-	C13H24O	196.2	7069-41-2	61285	0.456624		CM3-2	47.7	2-Tridecenal, (E)-	C13H24O	196.2	7069-41-2	72590	0.540856		CM3-3	47.7	2-Tridecenal, (E)-	C13H24O	196.2	7069-41-2	74342	0.55391		0.51713	0.0431146	0.52±0.04				2-Tridecenal, (E)-	61285	72590	74342
CM3-1	47.93	trans-.beta.-Ionone	C13H20O	192.2	79-77-6	18709	0.139398		CM3-2	47.93	trans-.beta.-Ionone	C13H20O	192.2	79-77-6	17588	0.131045		CM3-3	47.94	trans-.beta.-Ionone	C13H20O	192.2	79-77-6	24221	0.180467		0.150303	0.0215996	0.15±0.02				trans-.beta.-Ionone	18709	17588	24221
CM3-1	48.17	2-Dodecenal, (E)-	C12H22O	182.2	20407-84-5	11439	0.0852301		CM3-2	48.17	2-Dodecenal, (E)-	C12H22O	182.2	20407-84-5	12506	0.0931801		CM3-3	48.17	2-Dodecenal, (E)-	C12H22O	182.2	20407-84-5	15196	0.113223		0.097211	0.0117781	0.10±0.01				2-Dodecenal, (E)-	11439	12506	15196
CM3-1	48.64	Tridecanal	C13H26O	198.2	10486-19-8	5096916	37.9763		CM3-2	48.65	Tridecanal	C13H26O	198.2	10486-19-8	7255050	54.0561		CM3-3	48.65	Tridecanal	C13H26O	198.2	10486-19-8	6649160	49.5418		47.1914	6.7717	47.19±6.77				Tridecanal	5096916	7255050	6649160
CM3-1	50.51	(E)-Tetradec-2-enal	C14H26O	210.2	51534-36-2	972003	7.24223		CM3-2	50.51	(E)-Tetradec-2-enal	C14H26O	210.2	51534-36-2	1011516	7.53663		CM3-3	50.52	(E)-Tetradec-2-enal	C14H26O	210.2	51534-36-2	907772	6.76366		7.18084	0.318539	7.18±0.32				(E)-Tetradec-2-enal	972003	1011516	907772
CM3-1	50.76	Tetradecanal	C14H28O	212.2	124-25-4	17181969	128.02		CM3-2	50.76	Tetradecanal	C14H28O	212.2	124-25-4	20182543	150.377		CM3-3	50.77	Tetradecanal	C14H28O	212.2	124-25-4	22848344	170.239		149.545	17.2459	149.55±17.25				Tetradecanal	17181969	20182543	22848344
CM3-1	51.78	Cyclohexane, 1,1,3-trimethyl-2-(3-methylpentyl)-	C15H30	210.2	54965-05-8	586366	4.36891		CM3-2	51.79	Cyclohexane, 1,1,3-trimethyl-2-(3-methylpentyl)-	C15H30	210.2	54965-05-8	698264	5.20265		CM3-3	51.79	Cyclohexane, 1,1,3-trimethyl-2-(3-methylpentyl)-	C15H30	210.2	54965-05-8	819446	6.10555		5.2257	0.709168	5.23±0.71				Cyclohexane, 1,1,3-trimethyl-2-(3-methylpentyl)-	586366	698264	819446
CM3-1	51.94	1,1'-Biphenyl, 3,4-diethyl-	C16H18	210.1	61141-66-0	87705	0.653475		CM3-2	51.94	1,1'-Biphenyl, 3,4-diethyl-	C16H18	210.1	61141-66-0	54248	0.404193		CM3-3	51.94	1,1'-Biphenyl, 3,4-diethyl-	C16H18	210.1	61141-66-0	82902	0.617689		0.558452	0.110052	0.56±0.11				1,1'-Biphenyl, 3,4-diethyl-	87705	54248	82902
CM3-1	52.33	Pentadecanal-	C15H30O	226.2	2765-11-9	32450670	241.784		CM3-2	52.33	Pentadecanal-	C15H30O	226.2	2765-11-9	37785177	281.531		CM3-3	52.34	Pentadecanal-	C15H30O	226.2	2765-11-9	48518934	361.506		294.941	49.7875	294.94±49.79				Pentadecanal-	32450670	37785177	48518934
CM3-1	53.6	Hexadecanal	C16H32O	240.2	629-80-1	392238	2.9225		CM3-2	53.6	Hexadecanal	C16H32O	240.2	629-80-1	299338	2.23032		CM3-3	53.6	Hexadecanal	C16H32O	240.2	629-80-1	393137	2.9292		2.694	0.327888	2.69±0.33				Hexadecanal	392238	299338	393137
CM3-1	53.93	2-Pentadecanone, 6,10,14-trimethyl-	C18H36O	268.3	502-69-2	90187	0.671968		CM3-2	53.93	2-Pentadecanone, 6,10,14-trimethyl-	C18H36O	268.3	502-69-2	28954	0.215731		CM3-3	53.93	2-Pentadecanone, 6,10,14-trimethyl-	C18H36O	268.3	502-69-2	79739	0.594122		0.49394	0.199274	0.49±0.20				2-Pentadecanone, 6,10,14-trimethyl-	90187	28954	79739
CM3-1	54.24	1,2-Benzenedicarboxylic acid, bis(2-methylpropyl) ester	C16H22O4	278.2	84-69-5	117732	0.877201		CM3-2	54.24	1,2-Benzenedicarboxylic acid, bis(2-methylpropyl) ester	C16H22O4	278.2	84-69-5	84514	0.629699		CM3-3	54.24	1,2-Benzenedicarboxylic acid, bis(2-methylpropyl) ester	C16H22O4	278.2	84-69-5	106723	0.795175		0.767359	0.102939	0.77±0.10				1,2-Benzenedicarboxylic acid, bis(2-methylpropyl) ester	117732	84514	106723
CM3-1	54.33	1-Octadecyne	C18H34	250.3	629-89-0	15727	0.117179		CM3-2	54.33	1-Octadecyne	C18H34	250.3	629-89-0	15548	0.115846		CM3-3	54.33	1-Octadecyne	C18H34	250.3	629-89-0	14537	0.108313		0.113779	0.00390351	0.11±0.00				1-Octadecyne	15727	15548	14537
CM3-1	54.43	cis,cis-7,10,-Hexadecadienal	C16H28O	236.2	56829-23-3	55723	0.415183		CM3-2	54.44	cis,cis-7,10,-Hexadecadienal	C16H28O	236.2	56829-23-3	31596	0.235416		CM3-3	54.44	cis,cis-7,10,-Hexadecadienal	C16H28O	236.2	56829-23-3	46128	0.343692		0.33143	0.0738996	0.33±0.07				cis,cis-7,10,-Hexadecadienal	55723	31596	46128
CM3-1	54.49	cis-9-Hexadecenal	C16H30O	238.2	56219-04-6	690429	5.14427		CM3-2	54.49	cis-9-Hexadecenal	C16H30O	238.2	56219-04-6	503680	3.75283		CM3-3	54.49	cis-9-Hexadecenal	C16H30O	238.2	56219-04-6	496682	3.70069		4.19927	0.668558	4.20±0.67				cis-9-Hexadecenal	690429	503680	496682
CM3-1	54.73	Heptadecanal	C17H34O	254.3	1000376-70-0	969652	7.22471		CM3-2	54.73	Heptadecanal	C17H34O	254.3	1000376-70-0	616390	4.59262		CM3-3	54.73	Heptadecanal	C17H34O	254.3	1000376-70-0	885506	6.59776		6.13836	1.12258	6.14±1.12				Heptadecanal	969652	616390	885506
CM3-1	54.81	Hexadecanoic acid, methyl ester	C17H34O2	270.3	112-39-0	126569	0.943044		CM3-2	54.81	Hexadecanoic acid, methyl ester	C17H34O2	270.3	112-39-0	130953	0.975709		CM3-3	54.81	Hexadecanoic acid, methyl ester	C17H34O2	270.3	112-39-0	146760	1.09348		1.00408	0.06461	1.00±0.06				Hexadecanoic acid, methyl ester	126569	130953	146760
CM3-1	55.25	Dibutyl phthalate	C16H22O4	278.2	84-74-2	652019	4.85808		CM3-2	55.25	Dibutyl phthalate	C16H22O4	278.2	84-74-2	630509	4.69782		CM3-3	55.25	Dibutyl phthalate	C16H22O4	278.2	84-74-2	723916	5.39378		4.98322	0.297585	4.98±0.30				Dibutyl phthalate	652019	630509	723916
